# Supplementary material for: Seasonal Changes in Trace-Element Content in the Coat of Hucul Horses
Source: Animals (Basel). 2022 Oct 14;12(20):2770. doi: 10.3390/ani12202770 (PMC9597826; doi:10.3390/ani12202770)
Supplement: Supplementary file 1 [file animals-12-02770-s001.zip]

Archive with 2 entries (2 files):
- Supplementary material Tables S1-S3.pdf
- Supplementary materials Figures S1-S2.pdf
